# Supplementary material for: CT and MRI Determination of Intermuscular Space within Lumbar Paraspinal Muscles at Different Intervertebral Disc Levels
Source: PLoS One. 2015 Oct 12;10(10):e0140315. doi: 10.1371/journal.pone.0140315 (PMC4601766; doi:10.1371/journal.pone.0140315)
Supplement: S1 File — (XLS) [file pone.0140315.s001.xls]

## Sheet: MR
Data from MR
Unit age: years, other: cm
numbar	sides	lumbar height	sex	age	initial datas											standardized datas
					L5-S1	L4-L5	L3-L4			L2-L3			L1-L2			L5-S1	L4-L5	L3-L4			L2-L3			L1-L2
					ML	ML	ML	LI	SQ	Ml	LI	SQ	Ml	LI	SQ	ML	ML	ML	LI	SQ	Ml	LI	SQ	Ml	LI	SQ
1	right	18.3	M	30	4.3	3.7	2.2	4.8	8.3	1.2	5.1	8.9	0.9	4.4	9.1	4.42079	3.80393	2.2618	4.93483	8.53315	1.23371	5.24326	9.15	0.925281	4.5236	9.35562
	left	18.3			4	3.4	2.2	4.8	8.3	1	5	9.1	0.9	4.4	9.2	4.11236	3.49551	2.2618	4.93483	8.53315	1.02809	5.14045	9.35562	0.925281	4.5236	9.45843
2	right	15.7	F	63	2.1	1.8	1.2	3.6	6.9	0.9	3.1	6.7	0.7	2.6	6.5	1.85225	1.58764	1.05843	3.17528	6.08596	0.79382	2.73427	5.90955	0.617416	2.29326	5.73315
	left	15.7			2.1	1.9	1	3.4	6.7	0.9	2.9	6.6	0.7	2.6	6.5	1.85225	1.67584	0.882022	2.99888	5.90955	0.79382	2.55787	5.82135	0.617416	2.29326	5.73315
3	right	17.5	M	18	2.9	2.8	1.5	3.7	7.8	1.3	3.9	8.6	1	3.7	8.4	2.85112	2.75281	1.47472	3.63764	7.66854	1.27809	3.83427	8.45506	0.983146	3.63764	8.25843
	left	17.5			3	2.6	1.4	4.1	8.4	1	3.9	8.9	1.1	3.1	9	2.94944	2.55618	1.3764	4.0309	8.25843	0.983146	3.83427	8.75	1.08146	3.04775	8.84831
4	right	16	F	52	3.5	3.2	2	4.2	7.5	1.1	3.6	7.8	0.7	3.4	7.8	3.14607	2.8764	1.79775	3.77528	6.74157	0.988764	3.23596	7.01124	0.629213	3.05618	7.01124
	left	16			3.6	3.3	2.3	4.6	7.8	1.2	3.7	7.8	0.7	3.3	7.9	3.23596	2.96629	2.06742	4.13483	7.01124	1.07865	3.32584	7.01124	0.629213	2.96629	7.10112
5	right	16.9	F	62	2.3	2	1.3	3.6	6.6	0.9	3.4	6.5	0.8	2.4	7	2.18371	1.89888	1.23427	3.41798	6.26629	0.854494	3.22809	6.17135	0.759551	2.27865	6.64607
	left	16.9			2.3	1.9	1.3	3.5	7.2	0.8	3.2	7.1	0.6	2.4	7.3	2.18371	1.80393	1.23427	3.32303	6.83596	0.759551	3.0382	6.74101	0.569663	2.27865	6.9309
6	right	19.7	M	37	2.3	2.2	1.4	4	7.8	1	3.7	8.5	0.9	3.5	8.9	2.54551	2.43483	1.54944	4.42697	8.63258	1.10674	4.09494	9.4073	0.996067	3.8736	9.85
	left	19.7			2.4	2.2	1.5	4.1	8.3	1	3.1	8.9	1	3.5	9.5	2.65618	2.43483	1.66011	4.53764	9.18596	1.10674	3.4309	9.85	1.10674	3.8736	10.514
7	right	18.3	M	55	4.1	3.6	2.2	4.9	8.3	1.7	5.1	8.8	1.2	5	8.7	4.21517	3.70112	2.2618	5.03764	8.53315	1.74775	5.24326	9.04719	1.23371	5.14045	8.94438
	left	18.3			3.6	3.3	2.2	5.1	8.5	1.5	5.4	9.2	1.2	4.5	9.1	3.70112	3.3927	2.2618	5.24326	8.73876	1.54213	5.55169	9.45843	1.23371	4.6264	9.35562
8	right	18.9	M	25	3.5	2.3	1.5	5	8.4	1	4.2	8.9	0.7	4.2	8.9	3.71629	2.44213	1.5927	5.30899	8.9191	1.0618	4.45955	9.45	0.743258	4.45955	9.45
	left	18.9			3.4	2.2	1.5	5	7.9	1.2	4.5	8.6	1.1	3.9	8.7	3.61011	2.33596	1.5927	5.30899	8.3882	1.27416	4.77809	9.13146	1.16798	4.14101	9.23764
9	right	18.7	M	34	4.1	3	1.7	4.4	8.7	1.3	4.7	9.2	1.3	4.3	9.4	4.3073	3.15169	1.78596	4.62247	9.13989	1.36573	4.93764	9.66517	1.36573	4.51742	9.87528
	left	18.7			4.1	3.1	2	5	8.8	1.3	5.4	9.2	1.3	4.2	9.6	4.3073	3.25674	2.10112	5.25281	9.24494	1.36573	5.67303	9.66517	1.36573	4.41236	10.0854
10	right	17.7	M	42	2.6	2.3	1.7	3.6	7.4	0.7	2.9	7.9	0.5	3	8.4	2.58539	2.28708	1.69045	3.57978	7.35843	0.696067	2.88371	7.85562	0.497191	2.98315	8.35281
	left	17.7			2.6	2.2	1.5	3.5	7.8	0.7	3.2	8	0.5	2.9	8.3	2.58539	2.18764	1.49157	3.48034	7.75618	0.696067	3.18202	7.95506	0.497191	2.88371	8.25337
11	right	17.8	M	74	3.4	2.3	1.8	4.2	6.6	1.2	3.9	7.2	1	3.3	8.1	3.4	2.3	1.8	4.2	6.6	1.2	3.9	7.2	1	3.3	8.1
	left	17.8			3.3	3	2.2	4.5	6.9	1.4	3.3	7.5	1.1	3.4	8	3.3	3	2.2	4.5	6.9	1.4	3.3	7.5	1.1	3.4	8
12	right	17.5	F	51	3.6	3	1.9	4.3	6.4	0.6	2.9	7	0.6	3	7.3	3.53933	2.94944	1.86798	4.22753	6.29213	0.589888	2.85112	6.88202	0.589888	2.94944	7.17697
	left	17.5			3.3	2.7	1.3	3.9	6.4	0.8	3.2	6.8	0.8	3	7.2	3.24438	2.65449	1.27809	3.83427	6.29213	0.786517	3.14607	6.68539	0.786517	2.94944	7.07865
13	right	18	M	41	4.4	3.5	2.9	4.7	8.3	1.7	4.6	8.8	1.1	4.1	9.1	4.44944	3.53933	2.93258	4.75281	8.39326	1.7191	4.65169	8.89888	1.11236	4.14607	9.20225
	left	18			4.5	4.1	3.1	4.8	8.9	1.8	4.4	9	1.2	4.1	9.5	4.55056	4.14607	3.13483	4.85393	9	1.82022	4.44944	9.10112	1.21348	4.14607	9.60674
14	right	17.3	M	39	4	3.2	1.7	4.1	6.8	1.1	3.6	6.6	0.7	3.1	6.9	3.88764	3.11011	1.65225	3.98483	6.60899	1.0691	3.49888	6.41461	0.680337	3.01292	6.70618
	left	17.3			3.7	3	1.6	3.9	6.5	1.2	3.5	6.9	0.9	3.3	7.1	3.59607	2.91573	1.55506	3.79045	6.31742	1.16629	3.40169	6.70618	0.874719	3.2073	6.90056
15	right	18.7	M	50	3.7	3.3	1.8	4.5	8.5	0.9	4.2	8.6	0.9	3.4	8.5	3.88708	3.46685	1.89101	4.72753	8.92978	0.945506	4.41236	9.03483	0.945506	3.57191	8.92978
	left	18.7			3.5	2.8	1.5	4	8.3	1	4.3	8.1	1	3.2	8.4	3.67697	2.94157	1.57584	4.20225	8.71966	1.05056	4.51742	8.50955	1.05056	3.3618	8.82472
16	right	18.3	M	65	3.3	2.9	2	3.8	6.9	1.4	3.6	7.6	1	3.3	8	3.3927	2.98146	2.05618	3.90674	7.09382	1.43933	3.70112	7.81348	1.02809	3.3927	8.22472
	left	18.3			3.4	3.3	2.2	4.1	7.1	1.3	3.4	7.2	1.1	3.4	7.8	3.49551	3.3927	2.2618	4.21517	7.29944	1.33652	3.49551	7.40225	1.1309	3.49551	8.0191
17	right	17.3	M	64	3.2	2.8	1.9	3.9	6.7	1.2	2.9	6.8	0.9	3.4	7.8	3.11011	2.72135	1.84663	3.79045	6.5118	1.16629	2.81854	6.60899	0.874719	3.30449	7.5809
	left	17.3			3.5	3.4	1.8	3.6	6.6	1.3	2.3	6.4	0.7	2.4	6.9	3.40169	3.30449	1.74944	3.49888	6.41461	1.26348	2.23539	6.22022	0.680337	2.33258	6.70618
18	right	17.7	F	61	2.4	1.9	0.8	3.4	6.7	0.6	3.4	7	0.5	1.9	7.2	2.38652	1.88933	0.795506	3.3809	6.66236	0.596629	3.3809	6.96067	0.497191	1.88933	7.15955
	left	17.7			2.4	2	0.8	3.2	7.1	0.7	2.6	7.1	0.6	2.6	7.1	2.38652	1.98876	0.795506	3.18202	7.06011	0.696067	2.58539	7.06011	0.596629	2.58539	7.06011
19	right	17.8	F	49	3.9	2.8	1.4	4.5	7.8	1	3.8	7.7	0.7	3.9	8.2	3.9	2.8	1.4	4.5	7.8	1	3.8	7.7	0.7	3.9	8.2
	left	17.8			4.1	2.8	1.3	4.6	7.7	0.9	4.1	7.9	0.9	3.7	8.3	4.1	2.8	1.3	4.6	7.7	0.9	4.1	7.9	0.9	3.7	8.3
20	right	17.4	F	64	3.1	2.4	1.3	3.8	6.6	0.9	3.6	6.9	0.7	3.1	7.3	3.03034	2.34607	1.27079	3.71461	6.45169	0.879775	3.5191	6.74494	0.68427	3.03034	7.13596
	left	17.4			3.3	2.4	1.4	4	6.7	1	3.4	6.6	1.1	2.7	7.2	3.22584	2.34607	1.36854	3.91011	6.54944	0.977528	3.3236	6.45169	1.07528	2.63933	7.0382
21	right	17.6	F	26	2.6	1.9	1	4	6.8	0.7	3.3	7.2	0.9	3.5	7.3	2.57079	1.87865	0.988764	3.95506	6.7236	0.692135	3.26292	7.1191	0.889888	3.46067	7.21798
	left	17.6			3.3	1.8	0.9	3.8	6.8	0.9	3.6	7.2	0.7	3.2	7.4	3.26292	1.77978	0.889888	3.7573	6.7236	0.889888	3.55955	7.1191	0.692135	3.16404	7.31685
22	right	18.1	M	22	4	3.2	2.2	5.2	9	0.9	4.6	9.3	0.7	3.8	9	4.06742	3.25393	2.23708	5.28764	9.15169	0.915169	4.67753	9.45674	0.711798	3.86404	9.15169
	left	18.1			4	3.5	2.4	5	8.5	1.3	4.3	9.1	0.7	4.3	9	4.06742	3.55899	2.44045	5.08427	8.64326	1.32191	4.37247	9.25337	0.711798	4.37247	9.15169
23	right	17.9	F	68	3.6	2.7	1.2	3.5	7.1	1	3.5	7.6	0.7	3	7.7	3.62022	2.71517	1.20674	3.51966	7.13989	1.00562	3.51966	7.6427	0.703933	3.01685	7.74326
	left	17.9			3.4	2.6	1.3	3.2	6.6	0.7	2.9	6.8	0.9	3.1	7.3	3.4191	2.61461	1.3073	3.21798	6.63708	0.703933	2.91629	6.8382	0.905056	3.11742	7.34101
24	right	16.8	F	59	3.1	2.5	1.2	3.3	6.3	0.8	3.4	6.8	0.6	2.7	6.8	2.92584	2.35955	1.13258	3.11461	5.94607	0.755056	3.20899	6.41798	0.566292	2.54831	6.41798
	left	16.8			2.8	2.4	1.1	3.3	5.9	0.9	2.6	6.2	0.6	2.1	6.2	2.6427	2.26517	1.0382	3.11461	5.56854	0.849438	2.45393	5.85169	0.566292	1.98202	5.85169
25	right	17.8	F	54	3.6	3.1	1.5	3.8	6.8	1.3	3.7	7	1	3.4	7.6	3.6	3.1	1.5	3.8	6.8	1.3	3.7	7	1	3.4	7.6
	left	17.8			4	3.3	1.8	4.3	6.6	1.3	3.8	6.9	1	2.8	7.2	4	3.3	1.8	4.3	6.6	1.3	3.8	6.9	1	2.8	7.2
26	right	18.8	F	73	3.5	3.1	1.4	4.1	7.3	1	3.7	7	0.8	3.7	7.1	3.69663	3.27416	1.47865	4.33034	7.71011	1.05618	3.90787	7.39326	0.844944	3.90787	7.49888
	left	18.8			4.1	3.5	1.8	3.9	7.4	1.3	3.5	7.2	0.9	3.2	7.2	4.33034	3.69663	1.90112	4.1191	7.81573	1.37303	3.69663	7.60449	0.950562	3.37978	7.60449
27	right	19	F	70	3.1	2.7	1.6	4.4	6.2	1.1	3	6.3	0.8	3.4	7.2	3.30899	2.88202	1.70787	4.69663	6.61798	1.17416	3.20225	6.72472	0.853933	3.62921	7.68539
	left	19			3.9	2.8	1.4	4.1	6.7	1	3.6	6.8	0.9	3.5	7	4.16292	2.98876	1.49438	4.3764	7.15169	1.06742	3.8427	7.25843	0.960674	3.73596	7.47191
28	right	17.3	F	38	3.5	3	1.5	4.7	7	1	4.3	7.4	0.7	4.1	8.1	3.40169	2.91573	1.45787	4.56798	6.80337	0.97191	4.17921	7.19213	0.680337	3.98483	7.87247
	left	17.3			3	2.6	1.4	4.4	7.3	1.3	4.1	7.6	0.8	3.6	7.7	2.91573	2.52697	1.36067	4.2764	7.09494	1.26348	3.98483	7.38652	0.777528	3.49888	7.48371
29	right	16.1	M	21	3.4	2.7	1.8	4	6.9	1.3	3.9	7.5	1	3.1	7.6	3.07528	2.44213	1.62809	3.61798	6.24101	1.17584	3.52753	6.78371	0.904494	2.80393	6.87416
	left	16.1			4	3.4	2.3	4.2	6.5	1.1	4.1	7.4	0.7	2.3	8.2	3.61798	3.07528	2.08034	3.79888	5.87921	0.994944	3.70843	6.69326	0.633146	2.08034	7.41685
30	right	19	M	49	3.1	2.9	1.4	3.6	7.7	1	3.2	7.6	0.7	3.4	8.1	3.30899	3.09551	1.49438	3.8427	8.2191	1.06742	3.41573	8.11236	0.747191	3.62921	8.64607
	left	19			3.2	2.8	1.6	3.9	7.5	1	3.5	7.4	0.9	2.9	7.8	3.41573	2.98876	1.70787	4.16292	8.00562	1.06742	3.73596	7.89888	0.960674	3.09551	8.32584

## Sheet: CT
Data from CT
Unit age: years, other: cm
numbar	sides	lumbar height	sex	age	initial datas											standardized datas
					L5-S1	L4-L5	L3-L4			L2-L3			L1-L2			L5-S1	L4-L5	L3-L4			L2-L3			L1-L2
					ML	ML	ML	LI	SQ	Ml	LI	SQ	Ml	LI	SQ	ML	ML	ML	LI	SQ	Ml	LI	SQ	Ml	LI	SQ
1	right	18	M	54	3.4	2.8	1.6	3.6	7.7	1.2	3.2	7.9	0.9	2.9	8.4	3.41899	2.81564	1.60894	3.62011	7.74302	1.2067	3.21788	7.94413	0.905028	2.9162	8.44693
	left	18			3.6	3.5	1.7	3.6	7.1	1	3.1	7.6	0.7	2.8	8.1	3.62011	3.51955	1.7095	3.62011	7.13966	1.00559	3.11732	7.64246	0.703911	2.81564	8.14525
2	right	18.5	M	63	2.8	2.1	1.3	2.8	6.5	1	3.1	7.2	0.8	3	7.7	2.89385	2.17039	1.34358	2.89385	6.71788	1.03352	3.20391	7.44134	0.826816	3.10056	7.9581
	left	18.5			2.5	2.4	1.6	2.8	6	1.1	3.4	7.1	0.9	3.2	7.6	2.5838	2.48045	1.65363	2.89385	6.20112	1.13687	3.51397	7.33799	0.930168	3.30726	7.85475
3	right	18.2	F	48	3.6	3.6	1.5	5	8.7	1.1	4.3	8.8	0.9	3.8	8.7	3.66034	3.66034	1.52514	5.0838	8.84581	1.11844	4.37207	8.94749	0.915084	3.86369	8.84581
	left	18.2			3.7	3.3	1.8	4.8	8.5	1.3	4.1	8.4	0.7	3.6	8.5	3.76201	3.35531	1.83017	4.88045	8.64246	1.32179	4.16872	8.54078	0.711732	3.66034	8.64246
4	right	19.3	M	62	3.2	3	2.9	4	7.4	1.6	4.2	9.2	0.6	3.3	8.4	3.45028	3.23464	3.12682	4.31285	7.97877	1.72514	4.52849	9.91955	0.646927	3.5581	9.05698
	left	19.3			3.6	3.4	2.9	4.3	7.1	1.4	3.2	7.3	0.6	4	8.2	3.88156	3.66592	3.12682	4.63631	7.65531	1.5095	3.45028	7.87095	0.646927	4.31285	8.84134
5	right	20.1	M	71	3.3	3.1	2.4	4.3	7.8	1.1	3.7	8.9	1.1	4.2	9	3.70559	3.48101	2.69497	4.82849	8.75866	1.2352	4.15475	9.99385	1.2352	4.7162	10.1061
	left	20.1			3.9	3.7	2.4	4.2	8.1	1.3	3.4	9	0.8	4.6	9.2	4.37933	4.15475	2.69497	4.7162	9.09553	1.45978	3.81788	10.1061	0.898324	5.16536	10.3307
6	right	17.8	F	61	3.4	3.3	1.7	4.6	8.2	0.9	4	8.3	0.7	3.4	8.5	3.38101	3.28156	1.6905	4.5743	8.15419	0.894972	3.97765	8.25363	0.696089	3.38101	8.45251
	left	17.8			3.8	3.7	2.6	4.8	8.5	1.1	4.1	8.5	0.8	3.7	8.5	3.77877	3.67933	2.58547	4.77318	8.45251	1.09385	4.07709	8.45251	0.795531	3.67933	8.45251
7	right	18.8	M	48	3.3	2.4	1	3.7	7.4	0.8	2.8	8.1	0.6	2.4	7.9	3.46592	2.52067	1.05028	3.88603	7.77207	0.840223	2.94078	8.50726	0.630168	2.52067	8.29721
	left	18.8			3	3	1.7	3.9	7.6	0.5	2.8	7.4	0.6	2.3	8.2	3.15084	3.15084	1.78547	4.09609	7.98212	0.52514	2.94078	7.77207	0.630168	2.41564	8.61229
8	right	18.7	M	41	3.1	2.6	1.4	3.9	8.1	1	4	9	0.7	4.8	9.1	3.23855	2.7162	1.46257	4.0743	8.46201	1.04469	4.17877	9.40223	0.731285	5.01453	9.5067
	left	18.7			3.2	2.5	1.2	4.3	7.8	0.9	3.6	8.8	0.7	4.5	8.9	3.34302	2.61173	1.25363	4.49218	8.1486	0.940223	3.76089	9.1933	0.731285	4.70112	9.29777
9	right	19.2	M	20	3.6	3.4	1.3	4.5	8.4	0.8	3.5	7.4	0.7	3.1	7.7	3.86145	3.64693	1.39441	4.82682	9.01006	0.858101	3.75419	7.93743	0.750838	3.32514	8.25922
	left	19.2			3.5	3.3	1.2	4.7	8.4	1.1	3.6	7.1	0.7	3.2	7.9	3.75419	3.53966	1.28715	5.04134	9.01006	1.17989	3.86145	7.61564	0.750838	3.4324	8.47374
10	right	15	F	62	3.2	2.8	1.1	3.8	5.9	0.8	3	7	0.7	3.2	7.1	2.68156	2.34637	0.921788	3.18436	4.94413	0.670391	2.51397	5.86592	0.586592	2.68156	5.94972
	left	15			3	2.4	1.2	3.4	5.8	0.7	3	6.7	0.8	3.4	6.6	2.51397	2.01117	1.00559	2.84916	4.86034	0.586592	2.51397	5.61453	0.670391	2.84916	5.53073
11	right	17.4	F	43	3.1	2.6	1.6	4.2	6.5	1.1	3.8	7.4	0.7	3.3	7.5	3.01341	2.52737	1.55531	4.08268	6.31844	1.06927	3.69385	7.1933	0.680447	3.20782	7.2905
	left	17.4			3.1	2.4	1.5	3.7	6.2	0.9	3.4	7.3	0.7	3.2	7.4	3.01341	2.33296	1.4581	3.59665	6.02682	0.87486	3.30503	7.09609	0.680447	3.11061	7.1933
12	right	18.6	M	26	3.3	2	1.2	3.3	6.4	1	3.1	7.2	0.6	3	7.3	3.42905	2.07821	1.24693	3.42905	6.65028	1.03911	3.22123	7.48156	0.623464	3.11732	7.58547
	left	18.6			4	2.3	1.7	3.6	6.9	1.2	3.2	7.4	0.7	3.1	7.4	4.15642	2.38994	1.76648	3.74078	7.16983	1.24693	3.32514	7.68939	0.727374	3.22123	7.68939
13	right	17.4	M	23	3.9	3	1.1	3.9	7.5	0.9	3.7	7.9	0.7	3.3	8	3.79106	2.9162	1.06927	3.79106	7.2905	0.87486	3.59665	7.67933	0.680447	3.20782	7.77654
	left	17.4			3.2	2.7	1.1	4.2	7.6	0.8	3.8	8.1	0.7	3.2	7.2	3.11061	2.62458	1.06927	4.08268	7.38771	0.777654	3.69385	7.87374	0.680447	3.11061	6.99888
14	right	17.8	M	42	4.3	3.5	2.1	4.1	6.5	1.1	4.1	7.1	0.7	3.4	7.9	4.27598	3.48045	2.08827	4.07709	6.46369	1.09385	4.07709	7.06034	0.696089	3.38101	7.85587
	left	17.8			4.6	4.3	2.6	4.2	6.4	1.4	4.4	7.4	1.1	4.3	8.3	4.5743	4.27598	2.58547	4.17654	6.36425	1.39218	4.37542	7.35866	1.09385	4.27598	8.25363
15	right	18.1	F	39	3.4	2.9	1.4	4	7.1	1.2	3.7	7.5	0.8	3.4	7.6	3.43799	2.9324	1.41564	4.04469	7.17933	1.21341	3.74134	7.5838	0.808939	3.43799	7.68492
	left	18.1			2.9	2.4	1.1	3.9	7	1	3.7	7.1	0.9	3.1	7.4	2.9324	2.42682	1.11229	3.94358	7.07821	1.01117	3.74134	7.17933	0.910056	3.13464	7.48268
16	right	17.2	F	81	3.3	2.7	1.1	4	6.1	1.2	3.4	6.8	1	2.7	7.9	3.17095	2.59441	1.05698	3.84358	5.86145	1.15307	3.26704	6.53408	0.960894	2.59441	7.59106
	left	17.2			3.6	2.7	1.5	4.1	6.4	1.1	3.1	6.7	0.9	2.3	7.4	3.45922	2.59441	1.44134	3.93966	6.14972	1.05698	2.97877	6.43799	0.864804	2.21006	7.11061
17	right	18.1	M	18	3.7	3.2	1.2	4	8	0.9	3.7	8.1	0.7	3.1	8.1	3.74134	3.23575	1.21341	4.04469	8.08939	0.910056	3.74134	8.1905	0.707821	3.13464	8.1905
	left	18.1			3.9	3.5	1.6	4.5	8.3	1.3	4.1	8.3	0.8	3.4	8.2	3.94358	3.53911	1.61788	4.55028	8.39274	1.31453	4.14581	8.39274	0.808939	3.43799	8.29162
18	right	18.5	M	39	3	2.7	1.6	3.8	6.8	1.3	3.2	7.2	0.8	3.2	7.5	3.10056	2.7905	1.65363	3.92737	7.02793	1.34358	3.30726	7.44134	0.826816	3.30726	7.7514
	left	18.5			3.1	2.7	1.3	3.9	6.5	0.8	2.7	6.7	1.1	2.5	7	3.20391	2.7905	1.34358	4.03073	6.71788	0.826816	2.7905	6.92458	1.13687	2.5838	7.23464
19	right	16.8	F	21	3.4	2.3	1.4	4	7.1	1.1	3.8	7.6	0.7	3.3	7.9	3.19106	2.15866	1.31397	3.75419	6.66369	1.0324	3.56648	7.13296	0.656983	3.09721	7.41453
	left	16.8			3	3.1	1.5	4	7.1	1.2	3.7	7.5	0.8	3.2	7.7	2.81564	2.9095	1.40782	3.75419	6.66369	1.12626	3.47263	7.03911	0.750838	3.00335	7.22682
20	right	18.1	F	48	3.5	3.2	1.7	4.5	7.7	1.1	4	7.9	0.8	3.6	8.1	3.53911	3.23575	1.71899	4.55028	7.78603	1.11229	4.04469	7.98827	0.808939	3.64022	8.1905
	left	18.1			3.7	3.5	2	4.2	7.1	1.3	3.8	7.6	0.9	3.3	7.7	3.74134	3.53911	2.02235	4.24693	7.17933	1.31453	3.84246	7.68492	0.910056	3.33687	7.78603
21	right	17.5	F	30	3.9	3	1.3	3.3	6.7	0.9	3.2	7.5	0.8	3	7.7	3.81285	2.93296	1.27095	3.22626	6.55028	0.879888	3.12849	7.3324	0.782123	2.93296	7.52793
	left	17.5			3.5	2.7	1.3	3.1	6.5	1	3.1	7.2	0.9	3	7.5	3.42179	2.63966	1.27095	3.03073	6.35475	0.977654	3.03073	7.03911	0.879888	2.93296	7.3324
22	right	15.5	F	39	3.6	2	1.3	4.1	7.1	1	3.7	7.7	0.9	3.4	8	3.11732	1.73184	1.1257	3.55028	6.14804	0.865922	3.20391	6.6676	0.77933	2.94413	6.92737
	left	15.5			3.3	1.6	1	3.7	6.8	0.8	3.4	7.4	0.8	3.1	7.7	2.85754	1.38547	0.865922	3.20391	5.88827	0.692737	2.94413	6.40782	0.692737	2.68436	6.6676
23	right	17.8	F	59	3.4	2.8	1.6	4.3	6.8	1	4	7.6	0.9	3.5	7.7	3.38101	2.78436	1.59106	4.27598	6.76201	0.994413	3.97765	7.55754	0.894972	3.48045	7.65698
	left	17.8			4.1	3.3	1.8	4.3	7.1	1.3	3.9	7.7	1.1	3.3	7.9	4.07709	3.28156	1.78994	4.27598	7.06034	1.29274	3.87821	7.65698	1.09385	3.28156	7.85587
24	right	17.7	M	69	2.8	2.7	1.3	3.8	7.9	1.1	3.5	8.1	1	3.3	8	2.76872	2.66983	1.28547	3.75754	7.81173	1.08771	3.46089	8.0095	0.988827	3.26313	7.91061
	left	17.7			3.1	2.7	1.3	3.9	7.9	1.2	3.5	8.3	1	3.2	8.1	3.06536	2.66983	1.28547	3.85642	7.81173	1.18659	3.46089	8.20726	0.988827	3.16425	8.0095
25	right	18	M	47	3.2	1.9	0.7	3.9	8.4	0.7	3.6	8.5	0.8	3.2	8.5	3.21788	1.91061	0.703911	3.92179	8.44693	0.703911	3.62011	8.54749	0.804469	3.21788	8.54749
	left	18			3.1	2.6	1	3.8	7.9	0.9	3.4	8.2	0.8	3.1	8.3	3.11732	2.61453	1.00559	3.82123	7.94413	0.905028	3.41899	8.24581	0.804469	3.11732	8.34637
26	right	18.7	M	60	3	2.4	1.2	4.1	7.2	0.9	3.6	7.5	0.8	3.1	7.8	3.13408	2.50726	1.25363	4.28324	7.52179	0.940223	3.76089	7.8352	0.835754	3.23855	8.1486
	left	18.7			3.1	2.6	1.3	4.6	7.5	1.1	4.1	7.8	0.9	3.4	8	3.23855	2.7162	1.3581	4.80559	7.8352	1.14916	4.28324	8.1486	0.940223	3.55196	8.35754
27	right	17.9	M	23	3.6	2.9	2.2	4.7	7.7	1.4	4.1	7.9	1.1	3.5	8.1	3.6	2.9	2.2	4.7	7.7	1.4	4.1	7.9	1.1	3.5	8.1
	left	17.9			3.4	3.1	1.8	3.8	7	1.1	3.4	7.5	0.8	3.2	7.9	3.4	3.1	1.8	3.8	7	1.1	3.4	7.5	0.8	3.2	7.9
28	right	17.6	F	59	3.3	2.6	0.9	3.7	6.6	0.8	3.4	7.3	0.7	3.2	7.8	3.24469	2.55642	0.884916	3.63799	6.48939	0.786592	3.34302	7.17765	0.688268	3.14637	7.66927
	left	17.6			3.1	2.8	1.1	4	6.2	1	3.7	6.9	0.9	3.4	7.5	3.04804	2.75307	1.08156	3.93296	6.09609	0.98324	3.63799	6.78436	0.884916	3.34302	7.3743
29	right	19	F	25	4	2.9	1.5	4.2	6.4	1.1	3.6	7.1	0.8	3.3	7.9	4.24581	3.07821	1.59218	4.4581	6.7933	1.1676	3.82123	7.53631	0.849162	3.50279	8.38547
	left	19			4.3	2.7	1.2	3.3	5.8	0.8	3.5	6.6	0.8	3.1	7.2	4.56425	2.86592	1.27374	3.50279	6.15642	0.849162	3.71508	7.00559	0.849162	3.2905	7.64246
30	right	15.8	M	53	4.1	2.9	1.6	3.9	7.1	1.2	3.7	7.5	0.9	3.2	8	3.61899	2.55978	1.41229	3.44246	6.26704	1.05922	3.26592	6.62011	0.794413	2.82458	7.06145
	left	15.8			4.2	3.1	1.4	4.8	7.1	1	4.1	7.4	0.8	3.6	7.8	3.70726	2.73631	1.23575	4.23687	6.26704	0.882682	3.61899	6.53184	0.706145	3.17765	6.88492

## Sheet: Cadavers
Data from Cadavers
Unit age: years, other: cm
numbar	sides	lumbar height	sex	age	initial datas											standardized datas
					L5-S1	L4-L5	L3-L4			L2-L3			L1-L2			L5-S1	L4-L5	L3-L4			L2-L3			L1-L2
					ML	ML	ML	LI	SQ	Ml	LI	SQ	Ml	LI	SQ	ML	ML	ML	LI	SQ	Ml	LI	SQ	Ml	LI	SQ
1	right	15.6	M	62	3.4	3.3	1.7	4.6	8.2	0.9	4	8.3	0.7	3.4	8.5	3.04828	2.95862	1.52414	4.12414	7.35172	0.806897	3.58621	7.44138	0.627586	3.04828	7.62069
	left	15.6			3.8	3.7	2.6	4.8	8.5	1.1	4.1	8.5	0.8	3.7	8.5	3.4069	3.31724	2.33103	4.30345	7.62069	0.986207	3.67586	7.62069	0.717241	3.31724	7.62069
2	right	15.6	F	74	2.8	2.1	1.3	2.8	6.5	1	3.1	7.2	0.8	3	7.7	2.51034	1.88276	1.16552	2.51034	5.82759	0.896552	2.77931	6.45517	0.717241	2.68966	6.90345
	left	15.6			2.5	2.4	1.6	2.8	6	1.1	3.4	7.1	0.9	3.2	7.6	2.24138	2.15172	1.43448	2.51034	5.37931	0.986207	3.04828	6.36552	0.806897	2.86897	6.81379
3	right	16.2	M	41	3.5	3.2	1.7	4.5	7.7	1.1	4	7.9	0.8	3.6	8.1	3.25862	2.97931	1.58276	4.18966	7.16897	1.02414	3.72414	7.35517	0.744828	3.35172	7.54138
	left	16.2			3.7	3.5	2	4.2	7.1	1.3	3.8	7.6	0.9	3.3	7.7	3.44483	3.25862	1.86207	3.91034	6.61034	1.21034	3.53793	7.07586	0.837931	3.07241	7.16897
4	right	16.6	F	64	3.4	2.7	1.8	4	6.9	1.3	3.9	7.5	1	3.1	7.6	3.24368	2.57586	1.71724	3.81609	6.58276	1.24023	3.72069	7.15517	0.954023	2.95747	7.25057
	left	16.6			4	3.4	2.3	4.2	6.5	1.1	4.1	7.4	0.7	2.3	8.2	3.81609	3.24368	2.19425	4.0069	6.20115	1.04943	3.91149	7.05977	0.667816	2.19425	7.82299
5	right	17.2	M	31	3.2	1.9	0.7	3.9	8.4	0.7	3.6	8.5	0.8	3.2	8.5	3.16322	1.87816	0.691954	3.85517	8.30345	0.691954	3.55862	8.4023	0.790805	3.16322	8.4023
	left	17.2			3.1	2.6	1	3.8	7.9	0.9	3.4	8.2	0.8	3.1	8.3	3.06437	2.57011	0.988506	3.75632	7.8092	0.889655	3.36092	8.10575	0.790805	3.06437	8.2046
6	right	15.9	M	59	3.4	2.8	1.6	3.6	7.7	1.2	3.2	7.9	0.9	2.9	8.4	3.1069	2.55862	1.46207	3.28966	7.03621	1.09655	2.92414	7.21897	0.822414	2.65	7.67586
	left	15.9			3.6	3.5	1.7	3.6	7.1	1	3.1	7.6	0.7	2.8	8.1	3.28966	3.19828	1.55345	3.28966	6.48793	0.913793	2.83276	6.94483	0.639655	2.55862	7.40172
7	right	16.7	F	39	3.1	2.6	1.6	4.2	6.5	1.1	3.8	7.4	0.7	3.3	7.5	2.97529	2.4954	1.53563	4.03103	6.23851	1.05575	3.64713	7.1023	0.671839	3.16724	7.19828
	left	16.7			3.1	2.4	1.5	3.7	6.2	0.9	3.4	7.3	0.7	3.2	7.4	2.97529	2.30345	1.43966	3.55115	5.95057	0.863793	3.26322	7.00632	0.671839	3.07126	7.1023
8	right	18.4	F	45	3.6	2.7	1.2	3.5	7.1	1	3.5	7.6	0.7	3	7.7	3.8069	2.85517	1.26897	3.70115	7.50805	1.05747	3.70115	8.03678	0.74023	3.17241	8.14253
	left	18.4			3.4	2.6	1.3	3.2	6.6	0.7	2.9	6.8	0.9	3.1	7.3	3.5954	2.74943	1.37471	3.38391	6.97931	0.74023	3.06667	7.1908	0.951724	3.27816	7.71954
9	right	17	M	74	3.3	2	1.2	3.3	6.4	1	3.1	7.2	0.6	3	7.3	3.22414	1.95402	1.17241	3.22414	6.25287	0.977011	3.02874	7.03448	0.586207	2.93103	7.13218
	left	17			4	2.3	1.7	3.6	6.9	1.2	3.2	7.4	0.7	3.1	7.4	3.90805	2.24713	1.66092	3.51724	6.74138	1.17241	3.12644	7.22989	0.683908	3.02874	7.22989
10	right	18	M	46	2.9	2.8	1.5	3.7	7.8	1.3	3.9	8.6	1	3.7	8.4	3	2.89655	1.55172	3.82759	8.06897	1.34483	4.03448	8.89655	1.03448	3.82759	8.68966
	left	18			3	2.6	1.4	4.1	8.4	1	3.9	8.9	1.1	3.1	9	3.10345	2.68966	1.44828	4.24138	8.68966	1.03448	4.03448	9.2069	1.13793	3.2069	9.31034
11	right	17.1	F	59	3.3	2.4	1	3.7	7.4	0.8	2.8	8.1	0.6	2.4	7.9	3.2431	2.35862	0.982759	3.63621	7.27241	0.786207	2.75172	7.96034	0.589655	2.35862	7.76379
	left	17.1			3	3	1.7	3.9	7.6	0.5	2.8	7.4	0.6	2.3	8.2	2.94828	2.94828	1.67069	3.83276	7.46897	0.491379	2.75172	7.27241	0.589655	2.26034	8.05862
12	right	16.3	M	44	3.6	2.9	2.2	4.7	7.7	1.4	4.1	7.9	1.1	3.5	8.1	3.37241	2.71667	2.06092	4.40287	7.21322	1.31149	3.8408	7.40057	1.03046	3.27874	7.58793
	left	16.3			3.4	3.1	1.8	3.8	7	1.1	3.4	7.5	0.8	3.2	7.9	3.18506	2.90402	1.68621	3.55977	6.55747	1.03046	3.18506	7.02586	0.749425	2.9977	7.40057
13	right	19.2	F	72	3.7	3.3	1.8	4.5	8.5	0.9	4.2	8.6	0.9	3.4	8.5	4.08276	3.64138	1.98621	4.96552	9.37931	0.993103	4.63448	9.48966	0.993103	3.75172	9.37931
	left	19.2			3.5	2.8	1.5	4	8.3	1	4.3	8.1	1	3.2	8.4	3.86207	3.08966	1.65517	4.41379	9.15862	1.10345	4.74483	8.93793	1.10345	3.53103	9.26897
14	right	18.3	M	26	3.4	2.3	1.8	4.2	6.6	1.2	3.9	7.2	1	3.3	8.1	3.57586	2.41897	1.8931	4.41724	6.94138	1.26207	4.10172	7.57241	1.05172	3.47069	8.51897
	left	18.3			3.3	3	2.2	4.5	6.9	1.4	3.3	7.5	1.1	3.4	8	3.47069	3.15517	2.31379	4.73276	7.2569	1.47241	3.47069	7.88793	1.1569	3.57586	8.41379
15	right	19.2	M	53	4.1	3	1.7	4.4	8.7	1.3	4.7	9.2	1.3	4.3	9.4	4.52414	3.31034	1.87586	4.85517	9.6	1.43448	5.18621	10.1517	1.43448	4.74483	10.3724
	left	19.2			4.1	3.1	2	5	8.8	1.3	5.4	9.2	1.3	4.2	9.6	4.52414	3.42069	2.2069	5.51724	9.71034	1.43448	5.95862	10.1517	1.43448	4.63448	10.5931
16	right	17.9	M	36	3.6	3.4	1.3	4.5	8.4	0.8	3.5	7.4	0.7	3.1	7.7	3.70345	3.4977	1.33736	4.62931	8.64138	0.822989	3.60057	7.61264	0.720115	3.18908	7.92126
	left	17.9			3.5	3.3	1.2	4.7	8.4	1.1	3.6	7.1	0.7	3.2	7.9	3.60057	3.39483	1.23448	4.83506	8.64138	1.13161	3.70345	7.30402	0.720115	3.29195	8.12701
17	right	15.5	F	33	3.2	2.8	1.1	3.8	5.9	0.8	3	7	0.7	3.2	7.1	2.85057	2.49425	0.979885	3.38506	5.25575	0.712644	2.67241	6.23563	0.623563	2.85057	6.32471
	left	15.5			3	2.4	1.2	3.4	5.8	0.7	3	6.7	0.8	3.4	6.6	2.67241	2.13793	1.06897	3.02874	5.16667	0.623563	2.67241	5.96839	0.712644	3.02874	5.87931
18	right	17.8	F	55	3.2	2.8	1.9	3.9	6.7	1.2	2.9	6.8	0.9	3.4	7.8	3.27356	2.86437	1.94368	3.98966	6.85402	1.22759	2.96667	6.95632	0.92069	3.47816	7.97931
	left	17.8			3.5	3.4	1.8	3.6	6.6	1.3	2.3	6.4	0.7	2.4	6.9	3.58046	3.47816	1.84138	3.68276	6.75172	1.32989	2.35287	6.54713	0.716092	2.45517	7.05862
19	right	16.8	M	56	3.9	3	1.1	3.9	7.5	0.9	3.7	7.9	0.7	3.3	8	3.76552	2.89655	1.06207	3.76552	7.24138	0.868966	3.57241	7.62759	0.675862	3.18621	7.72414
	left	16.8			3.2	2.7	1.1	4.2	7.6	0.8	3.8	8.1	0.7	3.2	7.2	3.08966	2.6069	1.06207	4.05517	7.33793	0.772414	3.66897	7.82069	0.675862	3.08966	6.95172
20	right	17.8	F	32	4	3.2	1.7	4.1	6.8	1.1	3.6	6.6	0.7	3.1	6.9	4.09195	3.27356	1.73908	4.19425	6.95632	1.12529	3.68276	6.75172	0.716092	3.17126	7.05862
	left	17.8			3.7	3	1.6	3.9	6.5	1.2	3.5	6.9	0.9	3.3	7.1	3.78506	3.06897	1.63678	3.98966	6.64943	1.22759	3.58046	7.05862	0.92069	3.37586	7.26322
21	right	17.5	M	67	3.3	3.1	2.4	4.3	7.8	1.1	3.7	8.9	1.1	4.2	9	3.31897	3.11782	2.41379	4.32471	7.84483	1.10632	3.72126	8.95115	1.10632	4.22414	9.05172
	left	17.5			3.9	3.7	2.4	4.2	8.1	1.3	3.4	9	0.8	4.6	9.2	3.92241	3.72126	2.41379	4.22414	8.14655	1.30747	3.41954	9.05172	0.804598	4.62644	9.25287
22	right	16.5	M	41	3.5	3.2	2	4.2	7.5	1.1	3.6	7.8	0.7	3.4	7.8	3.31897	3.03448	1.89655	3.98276	7.11207	1.0431	3.41379	7.39655	0.663793	3.22414	7.39655
	left	16.5			3.6	3.3	2.3	4.6	7.8	1.2	3.7	7.8	0.7	3.3	7.9	3.41379	3.12931	2.18103	4.36207	7.39655	1.13793	3.50862	7.39655	0.663793	3.12931	7.49138
23	right	16.3	F	18	3.4	2.9	1.4	4	7.1	1.2	3.7	7.5	0.8	3.4	7.6	3.18506	2.71667	1.31149	3.74713	6.65115	1.12414	3.46609	7.02586	0.749425	3.18506	7.11954
	left	16.3			2.9	2.4	1.1	3.9	7	1	3.7	7.1	0.9	3.1	7.4	2.71667	2.24828	1.03046	3.65345	6.55747	0.936782	3.46609	6.65115	0.843103	2.90402	6.93218
24	right	18	M	43	3.6	3	1.9	4.3	6.4	0.6	2.9	7	0.6	3	7.3	3.72414	3.10345	1.96552	4.44828	6.62069	0.62069	3	7.24138	0.62069	3.10345	7.55172
	left	18			3.3	2.7	1.3	3.9	6.4	0.8	3.2	6.8	0.8	3	7.2	3.41379	2.7931	1.34483	4.03448	6.62069	0.827586	3.31034	7.03448	0.827586	3.10345	7.44828
25	right	18.6	M	34	4	3.2	2.2	5.2	9	0.9	4.6	9.3	0.7	3.8	9	4.27586	3.42069	2.35172	5.55862	9.62069	0.962069	4.91724	9.94138	0.748276	4.06207	9.62069
	left	18.6			4	3.5	2.4	5	8.5	1.3	4.3	9.1	0.7	4.3	9	4.27586	3.74138	2.56552	5.34483	9.08621	1.38966	4.59655	9.72759	0.748276	4.59655	9.62069
26	right	19.4		36	3.5	2.3	1.5	5	8.4	1	4.2	8.9	0.7	4.2	8.9	3.9023	2.56437	1.67241	5.57471	9.36552	1.11494	4.68276	9.92299	0.78046	4.68276	9.92299
	left	19.4	M		3.4	2.2	1.5	5	7.9	1.2	4.5	8.6	1.1	3.9	8.7	3.7908	2.45287	1.67241	5.57471	8.80805	1.33793	5.01724	9.58851	1.22644	4.34828	9.7
27	right	18.8		41	4.3	3.7	2.2	4.8	8.3	1.2	5.1	8.9	0.9	4.4	9.1	4.64598	3.9977	2.37701	5.18621	8.96782	1.29655	5.51034	9.61609	0.972414	4.75402	9.83218
	left	18.8			4	3.4	2.2	4.8	8.3	1	5	9.1	0.9	4.4	9.2	4.32184	3.67356	2.37701	5.18621	8.96782	1.08046	5.4023	9.83218	0.972414	4.75402	9.94023
28	right	18.3	F	63	3.9	2.8	1.4	4.5	7.8	1	3.8	7.7	0.7	3.9	8.2	4.10172	2.94483	1.47241	4.73276	8.20345	1.05172	3.99655	8.09828	0.736207	4.10172	8.62414
	left	18.3			4.1	2.8	1.3	4.6	7.7	0.9	4.1	7.9	0.9	3.7	8.3	4.31207	2.94483	1.36724	4.83793	8.09828	0.946552	4.31207	8.30862	0.946552	3.89138	8.72931
29	right	18.5	F	54	4.4	3.5	2.9	4.7	8.3	1.7	4.6	8.8	1.1	4.1	9.1	4.67816	3.72126	3.08333	4.99713	8.82471	1.80747	4.8908	9.35632	1.16954	4.3592	9.67529
	left	18.5			4.5	4.1	3.1	4.8	8.9	1.8	4.4	9	1.2	4.1	9.5	4.78448	4.3592	3.29598	5.10345	9.46264	1.91379	4.67816	9.56897	1.27586	4.3592	10.1006
30	right	16.1	F	61	3.4	2.3	1.4	4	7.1	1.1	3.8	7.6	0.7	3.3	7.9	3.14598	2.12816	1.2954	3.70115	6.56954	1.01782	3.51609	7.03218	0.647701	3.05345	7.30977
	left	16.1			3	3.1	1.5	4	7.1	1.2	3.7	7.5	0.8	3.2	7.7	2.77586	2.86839	1.38793	3.70115	6.56954	1.11034	3.42356	6.93966	0.74023	2.96092	7.12471
